# Supplementary material for: Bridging clinical informatics and implementation science to improve cancer symptom management in ambulatory oncology practices: experiences from the IMPACT consortium
Source: JAMIA Open. 2024 Sep 4;7(3):ooae081. doi: 10.1093/jamiaopen/ooae081 (PMC11373565; doi:10.1093/jamiaopen/ooae081)
Supplement: ooae081_Supplementary_Data [file ooae081_supplementary_data.zip]

Archive with 2 entries (2 files):
- 2023-05-10_supplementaryTable01.docx
- 2023-12-06_supplementaryTable02_CLEAN.docx
